# Supplementary material for: The impact of the flagellar protein gene fliK on Helicobacter pylori biofilm formation
Source: mSphere. 2025 Mar 21;10(4):e00018-25. doi: 10.1128/msphere.00018-25 (PMC12039246; doi:10.1128/msphere.00018-25)
Supplement: Supplemental tables — Tables S1 and S2. [file msphere.00018-25-s0002.xls]

## Sheet: S1
Table S1. The procedures of fliK gene knocking-out.
Step 1.	Genome extraction.
	H.pylori NCTC 11637 genome was extracted following the manufacture protocol (DP302, TIANGEN).
Step 2.	Amplify upstream and downstream homologous arms.
	PCR Primer
	Primer	Nucleotide sequence 5'-3'	Description
	UF	AACTGCAGGCAACACGCTTTCTATCAGAT	Forward primer of upstream homologous arm with a Pst I restriction site.
	UR	GGAATTCCGTTGGTGTGAATGGGATT	Reverse primer of upstream homologous arm with a EcoR I restriction site.
	DF	CGGGATCCTACCAAGAGAATACGGACCAT	Forward primer of downstream homologous arm with a BamH I restriction site.
	DR	CCATCGATTCTATCGCACTGTCTATGGG	Reverse primer of downstream homologous arm with a Cla I restriction site.
	Underline letters indicate nucleotides added at 5’end to create a restriction site.
	PCR Reaction and Process
	Reaction Component	Reaction Volume	Process	Temperation	Time
	2× Taq PCR Mastermix	25 µl	Pre-degeneration	95 ℃	10min
	Forward primer	1 µl	Degeneration	95 ℃	30s
	Backward primer	1 µl	Annealing	55 ℃	30s
	Template - Genome DNA	4 µl	Extension	72 ℃	60s
	RNase-free water	19 µl	Final extension	72 ℃	8min
	Total	50 µl	Cycle number	35
Step 3.	Gel purification.
	PCR products were excised and purificated following the manufacture protocol (DP209, TIANGEN, China).
Step 4.	pGM-T vector transformation
①	Purified upstream homologous arms were cloned into the pGM-T vector (VT202, TIANGEN, China) containing an ampicillin resistance gene.
②	The vectors were transformed into Top 10 competent cells (VT302, TIANGEN, China).
Step 5.	Colony screening.
①	Transformed Top 10 cells were inoculated on LB solid medium ( contained 50 μg/ml ampicillin and with 16 μl IPTG (50 mg/ml) and 40 μl X-Gal (20 mg/ml) distributed evenly on the medium surface) and then incubated overnight.
②	White monoclonal colonies were selected and were cultured in LB liquid medium for 12 h.
③	Plasmids were extracted using TIANprep Mini Plasmid Kit (DP103, TIANGEN, China) and then the sequence of inverted fragment was verified with primer T7 and SP6 (PCR reaction component and process were the same as Step 2).
	PCR Primer
	Primer	Nucleotide sequence 5'-3'	Description
	T7	TAATACGACTCACTATAGGG	Sequencing primer for pGM-T
	SP6	ATTTAGGTGACACTATAGAA	Sequencing primer for pGM-T
	DNA fragment sequencing was completed by Sangon Biotech (Shanghai) Co., Ltd.
Step 6.	Enzyme digestion .
	PILL570 plasmids and pGM-T vector containing upstream homologous arm were double digested with restriction enzyme Pst I and EcoR I (Takara, Japan) at 37 ℃ for 7 h. (Reaction component as follows.)
	Reaction Component	Reaction Volume
	Plasmids	10 µl
	Pst I	1 µl
	EcoR I	1 µl
	10× Reaction buffer	2 µl
	ddH2O	6 µl
	Total	20 µl
Step 7.	Ligation.
①	The upstream homologous arms fragments and digested PILL570 fragments were then purified and ligase reaction proceeded at 16 ℃ overnight. (Reaction component as follows.)
	Reaction Component	Reaction Volume
	klenow fragment	2 µl
	upstream homologous arm fragment	6 µl
	T4 DNA Ligase	1 µl
	T4 DNA Ligase Buffer	1 µl
	Total	10 µl
②	The recombinant plasmids were transformed into Top 10 competent cells and screened on kanamycin-contained medium.
③	Monoclonal colonies were selected and then plasmids were extracted for the following procedures.
The downstream homologous arm inserted into the recombinant plasmid were the same as procedures above. (Step 4 - 7)
Step 8.	Nature transformation of PILL570 plasmids.
①	H. pylori NCTC11637 strains (108 cfu) in logarithmic growth phase were inoculated on culture medium and incubated for 5 hours.
②	2 μg recombinant plasmids which had been confirmed by sequencing were mixed evenly with NCTC 11637, then bacteria was incubated for 3 days.
③	107 colonies were subcultured to kanamycin-contained medium and incubated for 3 days, colonies were observed indicating the successful transformation.
Step 9.	The primer of fliK gene to verify its successful deletion.
	fliK-F	CCCCACATGAGGCTCAACAT
	fliK-R	TTTTCTGGCGTTGTGCTTGG

## Sheet: S2
Table S2. Flagellar morphology quantification of NCTC 11637 and ΔfliK-11637.
	Normal flagella	Polyhook stucture	Non-flagellated
NCTC 11637	35	0	3
ΔfliK-NCTC 11637	0	28	23
